# Supplementary material for: Bioinformatics Analysis Identified miR-584-5p and Key miRNA-mRNA Networks Involved in the Osteogenic Differentiation of Human Periodontal Ligament Stem Cells
Source: Front Genet. 2021 Sep 27;12:750827. doi: 10.3389/fgene.2021.750827 (PMC8503254; doi:10.3389/fgene.2021.750827)
Supplement: Supplementary Figure 1 — Isolation and characterization of human PDLSCs. PDLSCs at P0 showed a typical fibroblast-like spindle appearance (A). Mineralized nodules were stained by ARS at 14d (B), cartilage tissue was stained by Alcian Blue at 21d (C), Clone formation (D), and lipid droplets were stained by Oil Red O staining at 14d (E). [file Data_Sheet_1.zip › Table S1.xlsx]

## Sheet: 52 down-regulated DEGs GO
ONTOLOGY	ID	Description	GeneRatio	BgRatio	pvalue	p.adjust	qvalue	geneID	Count
BP	GO:0007160	cell-matrix adhesion	8/62	230/18866	8.29e-07	0.00134453	0.00114218	BCL6/COL3A1/CSF1/CX3CL1/ECM2/FAM107A/PTK2B/RHOD	8
BP	GO:0001952	regulation of cell-matrix adhesion	6/62	125/18866	3.4e-06	0.00203954	0.0017326	BCL6/CSF1/CX3CL1/FAM107A/PTK2B/RHOD	6
BP	GO:0030198	extracellular matrix organization	9/62	395/18866	5.37e-06	0.00203954	0.0017326	A2M/ADAMTS7/AEBP1/COL11A1/COL3A1/COL4A5/ECM2/MFAP5/MMP11	9
BP	GO:0043062	extracellular structure organization	9/62	396/18866	5.48e-06	0.00203954	0.0017326	A2M/ADAMTS7/AEBP1/COL11A1/COL3A1/COL4A5/ECM2/MFAP5/MMP11	9
BP	GO:0010810	regulation of cell-substrate adhesion	7/62	217/18866	6.95e-06	0.00203954	0.0017326	BCL6/CSF1/CX3CL1/ECM2/FAM107A/PTK2B/RHOD	7
BP	GO:0001503	ossification	9/62	412/18866	7.54e-06	0.00203954	0.0017326	ALPL/ASPN/COL11A1/CSF1/MGP/OMD/PTK2B/RANBP3L/ZBTB16	9
BP	GO:0014009	glial cell proliferation	4/62	50/18866	2.17e-05	0.00445077	0.00378094	CSF1/CX3CL1/LEPR/PTK2B	4
BP	GO:0031589	cell-substrate adhesion	8/62	359/18866	2.2e-05	0.00445077	0.00378094	BCL6/COL3A1/CSF1/CX3CL1/ECM2/FAM107A/PTK2B/RHOD	8
BP	GO:0030199	collagen fibril organization	4/62	55/18866	3.18e-05	0.00573198	0.00486934	AEBP1/COL11A1/COL3A1/MMP11	4
BP	GO:0030278	regulation of ossification	6/62	212/18866	6.83e-05	0.0110729	0.00940645	CSF1/MGP/OMD/PTK2B/RANBP3L/ZBTB16	6
BP	GO:0051056	regulation of small GTPase mediated signal transduction	7/62	323/18866	8.86e-05	0.0126314	0.0107304	A2M/BCL6/CHN1/COL3A1/CSF1/PSD4/RHOD	7
BP	GO:0042481	regulation of odontogenesis	3/62	27/18866	9.35e-05	0.0126314	0.0107304	ASPN/CSF1/PAX9	3
BP	GO:0060415	muscle tissue morphogenesis	4/62	76/18866	0.000113635	0.0141781	0.0120444	ADARB1/ANKRD1/COL11A1/COL3A1	4
BP	GO:0002683	negative regulation of immune system process	8/62	463/18866	0.000131039	0.0151818	0.012897	A2M/BCL6/COL3A1/CX3CL1/PTK2B/SAMHD1/TSC22D3/ZBTB16	8
BP	GO:0048644	muscle organ morphogenesis	4/62	83/18866	0.000159991	0.0173003	0.0146967	ADARB1/ANKRD1/COL11A1/COL3A1	4
BP	GO:0031214	biomineral tissue development	5/62	163/18866	0.000196888	0.0187854	0.0159583	ALPL/ASPN/MGP/OMD/PTK2B	5
BP	GO:0110148	biomineralization	5/62	163/18866	0.000196888	0.0187854	0.0159583	ALPL/ASPN/MGP/OMD/PTK2B	5
BP	GO:0061448	connective tissue development	6/62	262/18866	0.000217152	0.0195678	0.0166229	ADAMTS7/COL11A1/CSF1/FRZB/MGP/ZBTB16	6
BP	GO:0070167	regulation of biomineral tissue development	4/62	95/18866	0.000269142	0.0218274	0.0185425	ASPN/MGP/OMD/PTK2B	4
BP	GO:0110149	regulation of biomineralization	4/62	95/18866	0.000269142	0.0218274	0.0185425	ASPN/MGP/OMD/PTK2B	4
BP	GO:0048246	macrophage chemotaxis	3/62	42/18866	0.000354121	0.0273517	0.0232353	CSF1/CX3CL1/PTK2B	3
BP	GO:1905521	regulation of macrophage migration	3/62	44/18866	0.000406629	0.0299797	0.0254678	CSF1/CX3CL1/PTK2B	3
BP	GO:0051216	cartilage development	5/62	197/18866	0.000471257	0.0332339	0.0282323	ADAMTS7/COL11A1/FRZB/MGP/ZBTB16	5
BP	GO:0045785	positive regulation of cell adhesion	7/62	428/18866	0.000494019	0.0333874	0.0283627	BCL6/CSF1/CX3CL1/ECM2/PTK2B/RHOD/ZBTB16	7
BP	GO:0030282	bone mineralization	4/62	117/18866	0.000593912	0.038533	0.0327339	ASPN/MGP/OMD/PTK2B	4
BP	GO:0034612	response to tumor necrosis factor	6/62	320/18866	0.000628709	0.038877	0.0330261	ADAMTS7/ANKRD1/APOB/CX3CL1/GGT5/PTK2B	6
BP	GO:0061517	macrophage proliferation	2/62	12/18866	0.000686625	0.038877	0.0330261	CSF1/CX3CL1	2
BP	GO:2001223	negative regulation of neuron migration	2/62	12/18866	0.000686625	0.038877	0.0330261	COL3A1/CX3CL1	2
BP	GO:0010811	positive regulation of cell-substrate adhesion	4/62	122/18866	0.000695087	0.038877	0.0330261	CSF1/CX3CL1/ECM2/PTK2B	4
BP	GO:0001954	positive regulation of cell-matrix adhesion	3/62	55/18866	0.000785057	0.0410441	0.0348671	CSF1/CX3CL1/PTK2B	3
BP	GO:0032496	response to lipopolysaccharide	6/62	334/18866	0.000786068	0.0410441	0.0348671	ALPL/ANKRD1/APOB/CX3CL1/GGT5/TIMP4	6
BP	GO:1903977	positive regulation of glial cell migration	2/62	13/18866	0.000809749	0.0410441	0.0348671	CSF1/CX3CL1	2
BP	GO:1905517	macrophage migration	3/62	57/18866	0.000871499	0.0424947	0.0360994	CSF1/CX3CL1/PTK2B	3
BP	GO:0051346	negative regulation of hydrolase activity	7/62	473/18866	0.000890765	0.0424947	0.0360994	A2M/ANGPTL4/CRYAB/LEPR/PLA2R1/PPP1R14A/TIMP4	7
BP	GO:0042476	odontogenesis	4/62	132/18866	0.000933105	0.0432428	0.0367349	ALPL/ASPN/CSF1/PAX9	4
BP	GO:0043517	positive regulation of DNA damage response, signal transduction by p53 class mediator	2/62	15/18866	0.00108544	0.0479191	0.0407074	ANKRD1/PLA2R1	2
BP	GO:0002237	response to molecule of bacterial origin	6/62	356/18866	0.0010931	0.0479191	0.0407074	ALPL/ANKRD1/APOB/CX3CL1/GGT5/TIMP4	6
BP	GO:0001666	response to hypoxia	6/62	359/18866	0.00114124	0.0487128	0.0413817	AK4/ANGPTL4/ANKRD1/CRYAB/PTK2B/SOD3	6
CC	GO:0062023	collagen-containing extracellular matrix	13/62	427/19559	6.72e-10	9.54e-08	7.71e-08	A2M/AEBP1/ANGPTL4/ASPN/COL11A1/COL3A1/COL4A5/ECM2/MFAP5/MFGE8/MGP/OMD/SOD3	13
CC	GO:0005581	collagen trimer	5/62	87/19559	8.22e-06	0.000583437	0.000471421	C1QTNF5/COL11A1/COL3A1/COL4A5/GLDN	5
CC	GO:0098644	complex of collagen trimers	3/62	21/19559	3.87e-05	0.00183327	0.00148129	COL11A1/COL3A1/COL4A5	3
CC	GO:0005788	endoplasmic reticulum lumen	7/62	308/19559	5.25e-05	0.00186526	0.00150714	ADAMTS7/APOB/COL11A1/COL3A1/COL4A5/CSF1/MFGE8	7
CC	GO:0005583	fibrillar collagen trimer	2/62	12/19559	0.00063931	0.0129689	0.0104789	COL11A1/COL3A1	2
CC	GO:0031932	TORC2 complex	2/62	12/19559	0.00063931	0.0129689	0.0104789	PRR5L/SESN3	2
CC	GO:0098643	banded collagen fibril	2/62	12/19559	0.00063931	0.0129689	0.0104789	COL11A1/COL3A1	2
CC	GO:0038201	TOR complex	2/62	15/19559	0.00101087	0.017943	0.014498	PRR5L/SESN3	2
MF	GO:0005201	extracellular matrix structural constituent	8/61	169/18352	8.52e-08	1.73e-05	1.57e-05	AEBP1/ASPN/COL11A1/COL3A1/COL4A5/MFAP5/MFGE8/MGP	8
MF	GO:0030020	extracellular matrix structural constituent conferring tensile strength	3/61	41/18352	0.000340428	0.0345534	0.0313552	COL11A1/COL3A1/COL4A5	3

## Sheet: 62 up-regulated DEGs GO
ONTOLOGY	ID	Description	GeneRatio	BgRatio	pvalue	p.adjust	qvalue	geneID	Count
BP	GO:0007160	cell-matrix adhesion	8/62	230/18866	8.28932e-07	0.00134453	0.00114218	BCL6/COL3A1/CSF1/CX3CL1/ECM2/FAM107A/PTK2B/RHOD	8
BP	GO:0001952	regulation of cell-matrix adhesion	6/62	125/18866	3.40321e-06	0.00203954	0.0017326	BCL6/CSF1/CX3CL1/FAM107A/PTK2B/RHOD	6
BP	GO:0030198	extracellular matrix organization	9/62	395/18866	5.37184e-06	0.00203954	0.0017326	A2M/ADAMTS7/AEBP1/COL11A1/COL3A1/COL4A5/ECM2/MFAP5/MMP11	9
BP	GO:0043062	extracellular structure organization	9/62	396/18866	5.48275e-06	0.00203954	0.0017326	A2M/ADAMTS7/AEBP1/COL11A1/COL3A1/COL4A5/ECM2/MFAP5/MMP11	9
BP	GO:0010810	regulation of cell-substrate adhesion	7/62	217/18866	6.95228e-06	0.00203954	0.0017326	BCL6/CSF1/CX3CL1/ECM2/FAM107A/PTK2B/RHOD	7
BP	GO:0001503	ossification	9/62	412/18866	7.54455e-06	0.00203954	0.0017326	ALPL/ASPN/COL11A1/CSF1/MGP/OMD/PTK2B/RANBP3L/ZBTB16	9
BP	GO:0014009	glial cell proliferation	4/62	50/18866	2.1742e-05	0.00445077	0.00378095	CSF1/CX3CL1/LEPR/PTK2B	4
BP	GO:0031589	cell-substrate adhesion	8/62	359/18866	2.1952e-05	0.00445077	0.00378095	BCL6/COL3A1/CSF1/CX3CL1/ECM2/FAM107A/PTK2B/RHOD	8
BP	GO:0030199	collagen fibril organization	4/62	55/18866	3.18051e-05	0.00573198	0.00486934	AEBP1/COL11A1/COL3A1/MMP11	4
BP	GO:0030278	regulation of ossification	6/62	212/18866	6.82668e-05	0.0110729	0.00940645	CSF1/MGP/OMD/PTK2B/RANBP3L/ZBTB16	6
BP	GO:0051056	regulation of small GTPase mediated signal transduction	7/62	323/18866	8.86405e-05	0.0126314	0.0107304	A2M/BCL6/CHN1/COL3A1/CSF1/PSD4/RHOD	7
BP	GO:0042481	regulation of odontogenesis	3/62	27/18866	9.34503e-05	0.0126314	0.0107304	ASPN/CSF1/PAX9	3
BP	GO:0060415	muscle tissue morphogenesis	4/62	76/18866	0.000113635	0.0141781	0.0120444	ADARB1/ANKRD1/COL11A1/COL3A1	4
BP	GO:0002683	negative regulation of immune system process	8/62	463/18866	0.000131039	0.0151818	0.012897	A2M/BCL6/COL3A1/CX3CL1/PTK2B/SAMHD1/TSC22D3/ZBTB16	8
BP	GO:0048644	muscle organ morphogenesis	4/62	83/18866	0.000159991	0.0173003	0.0146967	ADARB1/ANKRD1/COL11A1/COL3A1	4
BP	GO:0031214	biomineral tissue development	5/62	163/18866	0.000196888	0.0187854	0.0159583	ALPL/ASPN/MGP/OMD/PTK2B	5
BP	GO:0110148	biomineralization	5/62	163/18866	0.000196888	0.0187854	0.0159583	ALPL/ASPN/MGP/OMD/PTK2B	5
BP	GO:0061448	connective tissue development	6/62	262/18866	0.000217152	0.0195678	0.0166229	ADAMTS7/COL11A1/CSF1/FRZB/MGP/ZBTB16	6
BP	GO:0070167	regulation of biomineral tissue development	4/62	95/18866	0.000269142	0.0218274	0.0185425	ASPN/MGP/OMD/PTK2B	4
BP	GO:0110149	regulation of biomineralization	4/62	95/18866	0.000269142	0.0218274	0.0185425	ASPN/MGP/OMD/PTK2B	4
BP	GO:0048246	macrophage chemotaxis	3/62	42/18866	0.000354121	0.0273517	0.0232353	CSF1/CX3CL1/PTK2B	3
BP	GO:1905521	regulation of macrophage migration	3/62	44/18866	0.000406629	0.0299797	0.0254678	CSF1/CX3CL1/PTK2B	3
BP	GO:0051216	cartilage development	5/62	197/18866	0.000471257	0.0332339	0.0282323	ADAMTS7/COL11A1/FRZB/MGP/ZBTB16	5
BP	GO:0045785	positive regulation of cell adhesion	7/62	428/18866	0.000494019	0.0333874	0.0283627	BCL6/CSF1/CX3CL1/ECM2/PTK2B/RHOD/ZBTB16	7
BP	GO:0030282	bone mineralization	4/62	117/18866	0.000593912	0.038533	0.0327339	ASPN/MGP/OMD/PTK2B	4
BP	GO:0034612	response to tumor necrosis factor	6/62	320/18866	0.000628709	0.038877	0.0330261	ADAMTS7/ANKRD1/APOB/CX3CL1/GGT5/PTK2B	6
BP	GO:0061517	macrophage proliferation	2/62	12/18866	0.000686625	0.038877	0.0330261	CSF1/CX3CL1	2
BP	GO:2001223	negative regulation of neuron migration	2/62	12/18866	0.000686625	0.038877	0.0330261	COL3A1/CX3CL1	2
BP	GO:0010811	positive regulation of cell-substrate adhesion	4/62	122/18866	0.000695087	0.038877	0.0330261	CSF1/CX3CL1/ECM2/PTK2B	4
BP	GO:0001954	positive regulation of cell-matrix adhesion	3/62	55/18866	0.000785057	0.0410441	0.0348671	CSF1/CX3CL1/PTK2B	3
BP	GO:0032496	response to lipopolysaccharide	6/62	334/18866	0.000786068	0.0410441	0.0348671	ALPL/ANKRD1/APOB/CX3CL1/GGT5/TIMP4	6
BP	GO:1903977	positive regulation of glial cell migration	2/62	13/18866	0.000809749	0.0410441	0.0348671	CSF1/CX3CL1	2
BP	GO:1905517	macrophage migration	3/62	57/18866	0.000871499	0.0424947	0.0360994	CSF1/CX3CL1/PTK2B	3
BP	GO:0051346	negative regulation of hydrolase activity	7/62	473/18866	0.000890765	0.0424947	0.0360994	A2M/ANGPTL4/CRYAB/LEPR/PLA2R1/PPP1R14A/TIMP4	7
BP	GO:0042476	odontogenesis	4/62	132/18866	0.000933105	0.0432428	0.0367349	ALPL/ASPN/CSF1/PAX9	4
BP	GO:0043517	positive regulation of DNA damage response, signal transduction by p53 class mediator	2/62	15/18866	0.00108544	0.0479191	0.0407074	ANKRD1/PLA2R1	2
BP	GO:0002237	response to molecule of bacterial origin	6/62	356/18866	0.0010931	0.0479191	0.0407074	ALPL/ANKRD1/APOB/CX3CL1/GGT5/TIMP4	6
BP	GO:0001666	response to hypoxia	6/62	359/18866	0.00114124	0.0487128	0.0413817	AK4/ANGPTL4/ANKRD1/CRYAB/PTK2B/SOD3	6
CC	GO:0062023	collagen-containing extracellular matrix	13/62	427/19559	6.7155e-10	9.53602e-08	7.70516e-08	A2M/AEBP1/ANGPTL4/ASPN/COL11A1/COL3A1/COL4A5/ECM2/MFAP5/MFGE8/MGP/OMD/SOD3	13
CC	GO:0005581	collagen trimer	5/62	87/19559	8.21743e-06	0.000583437	0.000471421	C1QTNF5/COL11A1/COL3A1/COL4A5/GLDN	5
CC	GO:0098644	complex of collagen trimers	3/62	21/19559	3.87311e-05	0.00183327	0.00148129	COL11A1/COL3A1/COL4A5	3
CC	GO:0005788	endoplasmic reticulum lumen	7/62	308/19559	5.25426e-05	0.00186526	0.00150714	ADAMTS7/APOB/COL11A1/COL3A1/COL4A5/CSF1/MFGE8	7
CC	GO:0005583	fibrillar collagen trimer	2/62	12/19559	0.00063931	0.0129689	0.0104789	COL11A1/COL3A1	2
CC	GO:0031932	TORC2 complex	2/62	12/19559	0.00063931	0.0129689	0.0104789	PRR5L/SESN3	2
CC	GO:0098643	banded collagen fibril	2/62	12/19559	0.00063931	0.0129689	0.0104789	COL11A1/COL3A1	2
CC	GO:0038201	TOR complex	2/62	15/19559	0.00101087	0.017943	0.014498	PRR5L/SESN3	2
MF	GO:0005201	extracellular matrix structural constituent	8/61	169/18352	8.51674e-08	1.7289e-05	1.56887e-05	AEBP1/ASPN/COL11A1/COL3A1/COL4A5/MFAP5/MFGE8/MGP	8
MF	GO:0030020	extracellular matrix structural constituent conferring tensile strength	3/61	41/18352	0.000340428	0.0345534	0.0313552	COL11A1/COL3A1/COL4A5	3
